# Supplementary material for: Predicting the membrane permeability of organic fluorescent probes by the deep neural network based lipophilicity descriptor DeepFl-LogP
Source: Sci Rep. 2021 Mar 26;11:6991. doi: 10.1038/s41598-021-86460-3 (PMC7997998; doi:10.1038/s41598-021-86460-3)
Supplement: Supplementary file 1 — Supplementary Information 1. [file 41598_2021_86460_MOESM1_ESM.xlsx]

## Sheet: TableS1
Name	SMILE	Permeability	Reference
O6-Benzylguanine-PennsylvaniaGreen	CC1=C(C=CC(=C1)C(=O)NCC2=CC=C(C=C2)COC4=C3N=C[N](C3=NC(=N4)N)[H])C6=C5C=C(F)C(=O)C=C5OC7=C6C=C(C(=C7)[O-])F	1	Mottram, Maddox, Schwab, Beaufils, & Peterson, 2007			permeant = 1
6-Methyl-Tetrazine-ATTO-488	CN(CCCC(=O)NCC1=CC=C(C=C1)C2=NN=C(N=N2)C)C(=O)C3=C(C=CC=C3)C5=C4C=CC(C(=C4OC6=C5C=CC(=C6[S](=O)(=O)O)N)[S](=O)(=O)O)=[N+]([H])[H]	0	Beliu et al., 2019			impermeant = 0
JF 585 Halo	O=C(ONCCOCCOCCCCCCCl)C1=CC=C(C([O-])=O)C(=C1)C3=C2C=C[C](C=C2C(C4=CC(=CC=C34)N5CC(F)(F)C5)(C)C)=[N+]6C[C](F)(F)C6	1	Grimm et al., 2017
JF 635 Halo	O=C(ONCCOCCOCCCCCCCl)C1=CC=C(C([O-])=O)C(=C1)C3=C2C=C[C](C=C2[Si](C4=CC(=CC=C34)N5CC(F)C5)(C)C)=[N+]6C[C](F)C6	1	Grimm et al., 2017
JF 646 Halo	O=C(ONCCOCCOCCCCCCCl)C1=CC=C(C([O-])=O)C(=C1)C3=C2C=C[C](C=C2[Si](C4=CC(=CC=C34)N5CC(C5)[H])(C)C)=[N+]6C[C](C6)[H]	1	Grimm et al., 2017
OG-5-Tz	C1=C(C(C=C2C1=C(C3=C(O2)C=C(C(=C3)C)O[H])C4=CC=C(C=C4C=O)C5=NN=C(C)N=N5)=O)F	1	Wieczorek, Werther, Euchner, & Wombacher, 2017
OG-6-Tz	C1=C(C(=CC3=C1C(=C2C(=CC(C(=C2)F)=O)O3)C4=C(C=CC(=C4)C5=NN=C(N=N5)C)C=O)OC)F	1	Wieczorek, Werther, Euchner, & Wombacher, 2017
Rh-5-Tz	C1=CC(C=C2C1=C(C3=C(O2)C=C(C=C3)N(C)C)C4=CC=C(C=C4)C5=NN=C(C)N=N5)=[N+](C)C	1	Wieczorek, Werther, Euchner, & Wombacher, 2017
Rh-6-Tz	C1=CC(=CC3=C1C(=C2C(=CC(C=C2)=[N+](C)C)O3)C4=CC=CC(=C4)C5=NN=C(N=N5)C)N(C)C	1	Wieczorek, Werther, Euchner, & Wombacher, 2017
SiRh-5-Tz	C1=CC(C=C3C1=C(C2=C(C=C(C=C2)N(C)C)[Si]3(C)C)C4=CC=C(C=C4)C5=NN=C(C)N=N5)=[N+](C)C	1	Wieczorek, Werther, Euchner, & Wombacher, 2017
SiRh-6-Tz	C1=CC(=CC3=C1C(=C2C(=CC(C=C2)=[N+](C)C)[Si]3(C)C)C4=CC=CC(=C4)C5=NN=C(N=N5)C)N(C)C	1	Wieczorek, Werther, Euchner, & Wombacher, 2017
MeSiRh-5-Tz	C1=CC(C=C3C1=C(C2=C(C=C(C=C2)N(C)C)[Si]3(C)C)C4=C(C=C(C=C4)C5=NN=C(C)N=N5)C)=[N+](C)C	1	Wieczorek, Werther, Euchner, & Wombacher, 2017
AzG-1	C2(=C1C(=CC(=[N+]1[B-](C)(C)[N]3C2=C(C=C3C)C)C)C)CCC(N(CCN=[N+]=[N-])[H])=O	1	Alamudi et al., 2016
BG-Si-carboxy-Rhodamine	C1=C3C(=CC(=C1)N(C)C)[Si](C2=CC(C=CC2=C3C4=C(C=CC(=C4)C(=O)N(CC5=CC=C(C=C5)COC6=NC(=NC7=C6N=C[N]7[H])N([H])[H])[H])C(=O)[O-])=[N+](C)C)(C)C	1	Lukinavičius et al., 2013
BG-Si-rhodamine	C1=C3C(=CC(=C1)N(C)C)[Si](C2=CC(C=CC2=C3C4=C(C=CC(=C4)C(=O)N(CC5=CC=C(C=C5)COC6=NC(=NC7=C6N=C[N]7[H])N([H])[H])[H])C)=[N+](C)C)(C)C	1	Lukinavičius et al., 2013
ATTO590-CA	CCN6c5cc4oc2cc1=[N+](CC)C(C)(C)C=C(C)c1cc2c(c3cc(C(=O)NCCOCCOCCCCCCCl)ccc3C(=O)[O-])c4cc5C(C)=CC6(C)C	1	Bottanelli et al., 2016
coumOCT	C3C1=C(C=C2C(=C1)CCCCC#C2)OC(C3)=O	1	Shie, Liu, Hsiao, Fang, & Wong, 2017
610CP	CN(C)C1=CC=C(C2(C(C=C(C(NCCOCCOCCCCCCCl)=O)C=C3)=C3C(O2)=O)C(C=CC(N(C)C)=C4)=C4C5(C)C)C5=C1	1	Butkevich et al., 2016
520R	O=C(O1)C2=C(C=C(C(NCCOCCOCCCCCCCl)=O)C=C2)C31C4=CC=C(NC)C=C4OC5=C3C=CC(NC)=C5	1	G. Yu. Mitronova et al., 2010
SNAP-cell 505-STAR	O=C(NCC1=CC=C(COC2=CC(Cl)=NC(N)=N2)C=C1)C(C=C3)=CC(C45C6=CC=C(N)C=C6OC7=C4C=CC(N)=C7)=C3C(O5)=O	1	Lukinavicius, Reymond, & johnsson, 2015
CLIP-cell 505 STAR	O=C(NCC1=CC=C(COC2=NC=CC(N)=N2)C=C1)C(C=C3)=CC(C45C6=CC=C(N)C=C6OC7=C4C=CC(N)=C7)=C3C(O5)=O	1	Lukinavicius, Reymond, & johnsson, 2015
SNAP-cell TMR-STAR	O=C(NCC1=CC=C(COC2=CC(Cl)=NC(N)=N2)C=C1)C(C=C3)=CC(C45C6=CC=C(N(C)C)C=C6OC7=C4C=CC(N(C)C)=C7)=C3C(O5)=O	1	Lukinavicius, Reymond, & johnsson, 2015
CLIP-cell TMR-STAR	O=C(NCC1=CC=C(COC2=NC=CC(N)=N2)C=C1)C(C=C3)=CC(C45C6=CC=C(N(C)C)C=C6OC7=C4C=CC(N(C)C)=C7)=C3C(O5)=O	1	Lukinavicius, Reymond, & johnsson, 2015
SNAP-cell 430	CCN(CC)C1=CC(OC(C(C(NCC2=CC=C(COC3=C(N=CN4)C4=NC(N)=N3)C=C2)=O)=C5)=O)=C5C=C1	1	Lukinavicius, Reymond, & johnsson, 2015
SNAP-cell 647 SiR	O=C(NCC1=CC=C(COC2=C(N=CN3)C3=NC(N)=N2)C=C1)C(C=C4)=CC(C56C7=CC=C(N(C)C)C=C7[Si](C)(C)C8=C5C=CC(N(C)C)=C8)=C4C(O6)=O	1	Lukinavicius, Reymond, & johnsson, 2015
SNAP-surface 488	O=C(N(C)CCC(NCC1=CC=C(COC2=C(N=CN3)C3=NC(N)=N2)C=C1)=O)C4=C(C=CC=C4)C(C5=CC=C(N)C(S(=O)([O-])=O)=C5O6)=C(C=C7)C6=C(S(=O)([O-])=O)C7=[NH2+]	0	Lukinavicius, Reymond, & johnsson, 2015
SNAP-Surface 549	CC1(CCCS(=O)([O-])=O)C(/C=C/C=C2N(CCCCCC(NCC3=CC=C(COC4=C(N=CN5)C5=NC(N)=N4)C=C3)=O)C(C=CC(S(=O)([O-])=O)=C6)=C6C/2(CCCS(=O)([O-])=O)C)=[N+](CCOC)C7=CC=C(S(=O)([O-])=O)C=C71	0	Lukinavicius, Reymond, & johnsson, 2015
SNAP-surface 649	CC1(CCCS(=O)([O-])=O)C2=C(C=CC(S(=O)([O-])=O)=C2)N(CCCCCC(NCC3=CC=C(COC4=C(N=CN5)C5=NC(N)=N4)C=C3)=O)/C1=C/C=C/C=C/C6=[N+](CCOC)C7=CC=C(S(=O)([O-])=O)C=C7C6(C)CCCS(=O)([O-])=O	0	Lukinavicius, Reymond, & johnsson, 2015
SNAP-cell Fluorescein	O=C(NCC1=CC=C(COC2=C(N=CN3)C3=NC(N)=N2)C=C1)C(C=C4)=CC(C56C7=CC=C(OC(C)=O)C=C7OC8=C5C=CC(OC(C)=O)=C8)=C4C(O6)=O	1	Lukinavicius, Reymond, & johnsson, 2015
Halo Tag Oregon Green	O=C(NCCOCCOCCCCCCCl)C(C=C1)=CC(C23C4=CC(F)=C(OC(C)=O)C=C4OC5=C2C=C(F)C(OC(C)=O)=C5)=C1C(O3)=O	1	Promega
Halo Tag diAcFAM	O=C(NCCOCCOCCCCCCCl)C(C=C1)=CC(C23C4=CC=C(OC(C)=O)C=C4OC5=C2C=CC(OC(C)=O)=C5)=C1C(O3)=O	1	Promega
Halo Tag Coumarin	NC1=CC(OC(C(C(NCCOCCOCCCCCCCl)=O)=C2)=O)=C2C=C1	1	Promega
Halo Tag Alexa Fluor 488	O=C(NCCOCCOCCCCCCCl)C1=CC(=C(C=C1)C(O)=O)C3=C2C=CC(=N)C(=C2OC4=C3C=CC(=C4[S](=O)([O-])=O)N(C)C)[S](=O)([O-])=O	0	Promega
Halo Tag R110Direct	O=C(NCCOCCOCCCCCCCl)C(C=C1)=CC(C23C4=CC=C(N)C=C4OC5=C2C=CC(N)=C5)=C1C(O3)=O	1	Promega
Jenelia Fluor 549 HaloTag Ligand	O=C(NCCOCCOCCCCCCCl)C(C=C1)=CC(C23C4=CC=C(N5CCC5)C=C4OC6=C2C=CC(N7CCC7)=C6)=C1C(O3)=O	1	J. Grimm, Brown, English, Lionnet, & Lavis, 2017
Jenelia Fluor 646 HaloTag Ligand	O=C(NCCOCCOCCCCCCCl)C(C=C1)=CC(C23C4=CC=C(N5CCC5)C=C4[Si](C)(C)C6=C2C=CC(N7CCC7)=C6)=C1C(O3)=O	1	J. Grimm, Brown, English, Lionnet, & Lavis, 2017
DAPI	NC(=[NH2+])c1ccc(cc1)-c1cc2ccc(cc2[nH]1)C(N)=[NH2+]	0	Zheng, Tsai, Zhang, & Rosania, 2011
EMA	CC[n+]1c(-c2ccccc2)c2cc(ccc2c2ccc(N)cc12)N=[N+]=[N-]	1	Berns, Wang, Dunn, Wallace, & Venugopalan, 2000
Hoechst33258	C[NH+]1CCN(CC1)c1ccc2nc([nH]c2c1)-c1ccc2[nH]c(nc2c1)-c1ccc(O)cc1	1	ThermoFisher Catalogue
Hoechst34580	CN(C)c1ccc(cc1)-c1nc2cc(ccc2[nH]1)-c1nc2ccc(cc2[nH]1)N1CC[NH+](C)CC1	1	ThermoFisher Catalogue
Hoechst33342	CCOc1ccc(cc1)-c1nc2cc(ccc2[nH]1)-c1nc2ccc(cc2[nH]1)N1CC[NH+](C)CC1	1	ThermoFisher Catalogue
PO-PRO1iodide(435 455)	C[n+]1c(C=C2C=CN(CCC[N+](C)(C)C)C=C2)oc2ccccc12	0	ThermoFisher Catalogue
HoechstS769121 Nuclearyellow	C[NH+]1CCN(CC1)c1ccc2nc([nH]c2c1)-c1ccc2[nH]c(nc2c1)-c1ccc(cc1)S(N)(=O)=O	0	ThermoFisher Catalogue
YO-PRO-1iodide(491/509)	C[n+]1c(oc2ccccc12)\C=C1\C=CN(CCC[N+](C)(C)C)c2ccccc12	0	ThermoFisher Catalogue
TO-PRO-1iodide(515/531)	C[n+]1c(sc2ccccc12)\C=C1/C=CN(CCC[N+](C)(C)C)c2ccccc12	0	ThermoFisher Catalogue
YO-PRO-3iodide(612/631)	C[n+]1c(\C=C/C=C2/C=CN(CCC[N+](C)(C)C)c3ccccc23)oc2ccccc12	0	ThermoFisher Catalogue
PropidiumIodide	CC[N+](C)(CC)CCC[n+]1c(-c2ccccc2)c2cc(N)ccc2c2ccc(N)cc12	0	ThermoFisher Catalogue
TO-PRO-3iodide(642/661)	C[n+]1c(\C=C\C=C2/C=CN(CCC[N+](C)(C)C)c3ccccc23)sc2ccccc12	0	ThermoFisher Catalogue
Acridinehomodimer	COc1ccc2[nH+]c3cc(Cl)ccc3c(NCCC[NH2+]CCCC[NH2+]CCCNc3c4ccc(Cl)cc4[nH+]c4ccc(OC)cc34)c2c1	0	ThermoFisher Catalogue
EthD-1	Nc1ccc2c(c1)c(-c1ccccc1)[n+](CCCNCC[NH2+]CCC[n+]1c(-c3ccccc3)c3cc(N)ccc3c3ccc(N)cc13)c1cc(N)ccc21	0	ThermoFisher Catalogue
BOBO3iodide(570/602)	C[n+]1c(\C=C\C=C2C=CN(CCC[N+](C)(C)CCC[N+](C)(C)CCCN3C=CC(C=C3)=C/C=C\c3sc4ccccc4[n+]3C)C=C2)sc2ccccc12	0	ThermoFisher Catalogue
YOYO-1iodide(491 509)	C[n+]1c(oc2ccccc12)\C=C1\C=CN(CCC[N+](C)(C)CCC[N+](C)(C)CCCN2C=C/C(=C\c3oc4ccccc4[n+]3C)c3ccccc23)c2ccccc12	0	ThermoFisher Catalogue
EthD-2	C[N+](C)(CCC[n+]1c(-c2ccccc2)c2cc(N)ccc2c2ccc(N)cc12)CCC[N+](C)(C)CCC[n+]1c(-c2ccccc2)c2cc(N)ccc2c2ccc(N)cc12	0	ThermoFisher Catalogue
TOTOÔøΩ-1iodide(514/533)	C[n+]1c(sc2ccccc12)\C=C1\C=CN(CCC[N+](C)(C)CCC[N+](C)(C)CCCN2C=C/C(=C\c3sc4ccccc4[n+]3C)c3ccccc23)c2ccccc12	0	ThermoFisher Catalogue
TOTOÔøΩ-3iodide(642/660)	C[n+]1c(\C=C/C=C2/C=CN(CCC[N+](C)(C)CCC[N+](C)(C)CCCN3C=C/C(=C\C=C/c4sc5ccccc5[n+]4C)c4ccccc34)c3ccccc23)sc2ccccc12	0	ThermoFisher Catalogue
Hydroethidine	CCC1C(c2ccccc2)c2cc(N)ccc2-c2cncc(N)c12	1	ThermoFisher Catalogue
SYBRGreen	CCCN(CCC[NH+](C)C)C1=C/C(=C/c2sc3ccccc3[n+]2C)c2ccccc2N1c1ccccc1	1	ThermoFisher Catalogue
E36	C[n+]1c(\C=C\c2c[nH]c3ccccc23)ccc2ccccc12	1	Li et al., 2006
E144	COc1cc(OC)c(\C=C\c2ccc3ccccc3[n+]2C)c(OC)c1	1	Li et al., 2006
F22	COc1ccc2[n+](C)c(\C=C\c3ccc(cc3)N(C)C)ccc2c1	1	Li et al., 2006
DRAQ5	C(CNC2=C1C(C3=C(C(C1=C(C=C2)O)=O)C(=CC=C3O)NCCN(C)C)=O)N(C)C	1	ThermoFisher Catalogue
RB2Z	c1ccc(nc1)-c1ccccn1	1	Jiménez-Hernández et al., 2000
PicoGreen	C[NH+](C)CCCN(CCC[NH+](C)C)C1=C/C(=C/c2sc3ccccc3[n+]2C)c2ccccc2N1c1ccccc1	0	Chiaraviglio & Kirby, 2014
BOR-1	[B-]2([N]1C(=CC(=C1C(=C3[N+]2=C(C=C3)CCC(=O)N(C)C)CCC(=O)N4CCOCC4)C)C=CC5=CC=C(C=C5)B(O)O)(F)F	0	Alamudi et al., 2016
BOR-1H	[B-]2([N]1C(=CC(=C1C(=C3[N+]2=CC=C3)C4=CC=C(C=C4)N)C)C=CC5=CC=C(C=C5)B(O)O)(F)F	1	Alamudi et al., 2016
BOR-2	[B-]2([N]1C(=CC(=C1C(=C3[N+]2=C(C=C3)CCC(=O)NCC)CCC(=O)N4CCOCC4)C)C=CC5=CC=C(C=C5)B(O)O)(F)F	0	Alamudi et al., 2016
BOR-2H	[B-]2([N]1C(=CC(=C1C(=C3[N+]2=CC=C3)C4=CC=C(C=C4)C(=O)OC)C)C=CC5=CC=C(C=C5)B(O)O)(F)F	1	Alamudi et al., 2016
TO3-CN	CC[N+]2=C1C=CC=CC1=C(C=C2)C=CC(C#N)=C4SC3=C(C=CC=C3)N4C	1	Zhang et al., 2014
RhodamineB	CCN(CC)c1ccc2c(OC3=CC(C=CC3=C2c2ccccc2C([O-])=O)=[N+](CC)CC)c1	1	ThermoFisher Catalogue
PyroninY	CN(C)c1ccc2C=C3C=CC(C=C3Oc2c1)=[N+](C)C	1	ThermoFisher Catalogue
Ethidiumbromide	CC[n+]1c(-c2ccccc2)c2cc(N)ccc2c2ccc(N)cc12	0	ThermoFisher Catalogue
Rhodamine 110 Rh110	Nc1ccc2c(OC3=CC(=[NH2+])C=CC3=C2c2ccccc2C([O-])=O)c1	1	ThermoFisher Catalogue
Rhodamine123	COC(=O)c1ccccc1C1=C2C=CC(=[NH2+])C=C2Oc2cc(N)ccc12	1	ThermoFisher Catalogue
DiOC2(3)	CCN1\C(Oc2ccccc12)=C\C=C\c1oc2ccccc2[n+]1CC	1	ThermoFisher Catalogue
XF70	C[N+](C)(C)CCCOc1cccc(c1)-c1c2ccc(cc3ccc([nH]3)c(-c3cccc(OCCC[N+](C)(C)C)c3)c3ccc(cc4ccc1[nH]4)n3)n2	1	Maisch, Bosl, Szeimies, Lehn, & abels, 2005
XF73	C[N+](C)(C)CCCOc1ccc(cc1)-c1c2ccc(cc3ccc([nH]3)c(-c3ccc(OCCC[N+](C)(C)C)cc3)c3ccc(cc4ccc1[nH]4)n3)n2	1	Maisch, Bosl, Szeimies, Lehn, & abels, 2005
TMRM	COC(=O)c1ccccc1C1=C2C=CC(C=C2Oc2cc(ccc12)N(C)C)=[N+](C)C	1	ThermoFisher Catalogue
CyanineDyeConjugate7b	COC(=O)CCCCC[n+]1ccc(\C=C/C=C2\Sc3ccccc3N2C)c2ccccc12	1	Zheng, Tsai, Zhang, & Rosania, 2011
Tetramethylrosaminechlorid	CN(C)c1ccc2c(OC3=CC(C=CC3=C2c2ccccc2)=[N+](C)C)c1	1	Whitaker, Moore, Haugland, & Haugland, 1991
TMRE	CCOC(=O)c1ccccc1C1=C2C=CC(C=C2Oc2cc(ccc12)N(C)C)=[N+](C)C	1	ThermoFisher Catalogue
MitoTracker OrangeCMTMRos	CN(C)c1ccc2c(OC3=CC(C=CC3=C2c2ccc(CCl)cc2)=[N+](C)C)c1	1	ThermoFisher Catalogue
LDS751	CC[n+]1c(\C=C\C=C/c2ccc(cc2)N(C)C)ccc2cc(ccc12)N(C)C	1	ThermoFisher Catalogue
Pyocyanin	CN1C2=CC=CC(=O)C2=Nc2ccccc12	1	Meirelles & Newman, 2018
dihydrorhodamine123	COC(=O)c1ccccc1C1c2ccc(N)cc2Oc2cc(N)ccc12	1	ThermoFisher Catalogue
Rhodamine3B	CCOC(=O)c1ccccc1C1=C2C=CC(C=C2Oc2cc(ccc12)N(CC)CC)=[N+](CC)CC	1	ThermoFisher Catalogue
Anthralin	Oc1cccc2Cc3cccc(O)c3C(=O)c12	1	Zheng
APMC(azopentylmethylindocarbocyanine)	CN1c2ccccc2C(C)(C)\C1=C/C=C/C1=[N+](CCCC2(C)N=N2)c2ccccc2C1(C)C	1	Zheng, Tsai, Zhang, Shedden, & Rosania, 2011
NAO	CCCCCCCCC[n+]1c2cc(ccc2cc2ccc(cc12)N(C)C)N(C)C	1	Zheng, Tsai, Zhang, Shedden, & Rosania, 2011
MitoTracker RedCMXRos	ClCc1ccc(cc1)C1=C2C=C3CCC[N+]4=C3C(CCC4)=C2Oc2c3CCCN4CCCc(cc12)c34	1	ThermoFisher Catalogue
Photofrin	CCc1c(C)c2cc3nc(cc4nc(cc5[nH]c(cc1[nH]2)c(C)c5C(C)O)c(C)c4CCC([O-])=O)c(CCC([O-])=O)c3C	1	Zheng, Tsai, Zhang, Shedden, & Rosania, 2011
MitoDC-81	COc1cc2C(=O)N3CCCC3C=Nc2cc1OCCCC[P+](c1ccccc1)(c1ccccc1)c1ccccc1	1	Zheng, Tsai, Zhang, Shedden, & Rosania, 2011
DADP-a	C[N+](C)(C)c1ccc(cc1)-c1c2ccc(n2)c(-c2ccc(cc2)[N+](C)(C)C)c2ccc([nH]2)c(-c2ccccc2)c2ccc(n2)c(-c2ccccc2)c2ccc1[nH]2	1	Zheng, Tsai, Zhang, Shedden, & Rosania, 2011
CBIC2(3)	CCN1C(=C\C=C\c2n(CC)c3cc(Cl)c(Cl)cc3[n+]2CC)N(CC)c2cc(Cl)c(Cl)cc12	1	Zheng, Tsai, Zhang, Shedden, & Rosania, 2011
MethyleneBlueDerivative	CCON1c2cc3[s+]c4cc5N(OCC)C(C)(C)CC(C)c5cc4nc3cc2C(C)CC1(C)C	1	Zheng, Tsai, Zhang, Shedden, & Rosania, 2011
Fura-2 AM	CC1=CC(=C(C=C1)N(CC(=O)OCOC(=O)C)CC(=O)OCOC(=O)C)OCCOC2=C(C=C3C(=C2)C=C(O3)C4=NC=C(O4)C(=O)OCOC(=O)C)N(CC(=O)OCOC(=O)C)CC(=O)OCOC(=O)C	1	ThermoFisher Catalogue
MitoTracker DeepRed633	C[N+]1=C(/C=C\C=C\C=C2/N(Cc3ccc(CCl)cc3)c3ccccc3C2(C)C)C(C)(C)c2ccccc12	1	ThermoFisher Catalogue
RedoxSensor RedCC-1	CN(C)c1ccc2C(c3ccc(cc3Oc2c1)N(C)C)c1c(F)c(F)c(F)c(F)c1F	1	ThermoFisher Catalogue
MitoTracker OrangeCM-H2TMRos	CN(C)c1ccc2C(c3ccc(CCl)cc3)c3ccc(cc3Oc2c1)N(C)C	1	ThermoFisher Catalogue
DMSP-CoumarinDerivative4	CCCCCCCCCCCCC\C=C\C(OC(=O)C1Cc2ccc(cc2OC1=O)N(CC)CC)C(CO)[NH+](C)C	1	Zheng, Tsai, Zhang, Shedden, & Rosania, 2011
DMSP-CoumarinDerivative5	CCCCCCCCCCCCC\C=C\C(O)C(COC(=O)C1Cc2ccc(cc2OC1=O)N(CC)CC)[NH+](C)C	1	Zheng, Tsai, Zhang, Shedden, & Rosania, 2011
MitoTracker GreenFM	CN1\C(Oc2ccccc12)=C/C=C/c1n(Cc2ccc(CCl)cc2)c2cc(Cl)c(Cl)cc2[n+]1Cc1ccc(CCl)cc1	1	ThermoFisher Catalogue
Dihydrorhodamine6G	CCNc1cc2Oc3cc(NCC)c(C)cc3C(c2cc1C)c1ccccc1C(=O)OCC	1	ThermoFisher Catalogue
DiOC7(3)	CCCCCCCN1\C(Oc2ccccc12)=C\C=C\c1oc2ccccc2[n+]1CCCCCCC	1	Zheng, Tsai, Zhang, Shedden, & Rosania, 2011
Silicon(IV)Phthalocyanine	CO[Si]1(OC(CN(C)C)C[NH+](C)C)n2c3cc4nc(cc5n1c(cc1nc(cc2c2ccccc32)c2ccccc12)c1ccccc51)c1ccccc41	1	Zheng, Tsai, Zhang, Shedden, & Rosania, 2011
(1 pyrenebutyl)-2-rhodamineester	Nc1ccc2c(OC3=CC(=[NH2+])C=CC3=C2c2cccc(c2)C(=O)OCCCCc2ccc3ccc4cccc5ccc2c3c45)c1	1	Zheng, Tsai, Zhang, Shedden, & Rosania, 2011
Rhodamine6G	CCNc1cc2OC3=C\C(=N\CC)\C(C)=CC3=C(c2cc1C)c1ccccc1C(=O)OCC	1	ThermoFisher Catalogue
PhoCy	CN1c2ccc(CNc3ccc(cc3N(=O)=O)N=[N+]=[N-])cc2C(C)(C)\C1=C\C=C\C1=[N+](C)c2ccc(CNc3ccc(cc3N(=O)=O)N=[N+]=[N-])cc2C1(C)C	1	Zheng, Tsai, Zhang, Shedden, & Rosania, 2011
MitoTracker RedCM-H2XRos	ClCc1ccc(cc1)C1c2cc3CCCN4CCCc(c2Oc2c1cc1CCCN5CCCc2c15)c34	1	ThermoFisher Catalogue
MitoTracker Red580	CN1c2ccccc2C(C)(C)\C1=C/C=C/C=C/c1n(Cc2ccc(CCl)cc2)c2cc(Cl)c(Cl)cc2[n+]1Cc1ccc(CCl)cc1	1	ThermoFisher Catalogue
FluorinatedBacteriopurpurinimideDerivative3	CCC1C(C)C2=C/C3NC(/C=C4\N=C(C(CCC(=O)OC)C4C)C4=C5NC(=C\C1=N\2)/C(C)=C5C(=O)N(Cc1cc(cc(c1)C(F)(F)F)C(F)(F)F)C4=O)C(C)=C3C(C)[NH2+]Cc1cc(cc(c1)C(F)(F)F)C(F)(F)F	1	Zheng, Tsai, Zhang, Shedden, & Rosania, 2011
MitoPY1	CC1(C)OB(OC1(C)C)c1ccc2c(Oc3cc(ccc3C22OC(=O)c3ccccc23)N2CC[NH+](CCCC[P+](c3ccccc3)(c3ccccc3)c3ccccc3)CC2)c1	1	Zheng, Tsai, Zhang, Shedden, & Rosania, 2011
5-Aminofluoresceinconjugated9-HydroxystearicAcid	CCCCCCCCCC(O)CCCCCCCC(=O)Nc1ccc2c(c1)C(=O)OC21c2ccc(O)cc2Oc2cc(O)ccc12	1	Zheng, Tsai, Zhang, Shedden, & Rosania, 2011
TEMPO	CC(=C)c1cc(N\C(SCc2ccc(C[P+](c3ccccc3)(c3ccccc3)c3ccccc3)cc2)=N/C2CC(C)(C)N(O)C(C)(C)C2)ccc1C1=C2C=CC(=O)C=C2Oc2cc(O)ccc12	1	Zheng, Tsai, Zhang, Shedden, & Rosania, 2011
DiOC5(3)	CCCCCN1\C(Oc2ccccc12)=C\C=C\c1oc2ccccc2[n+]1CCCCC	1	Zheng, Tsai, Zhang, Shedden, & Rosania, 2011
BODIPY Flconjugate	CC1CCC\C=C\C2CC(O)CC2C(OC(=O)CCC2=[N+]3C(C=C2)=Cc2c(C)cc(C)n2[B-]3(F)F)\C=C\C(=O)O1	1	Zheng, Tsai, Zhang, Shedden, & Rosania, 2011
NBDC6-ceramide	CCCCCCCCCCCCC\C=C\C(O)C(CO)NC(=O)CCCCCNc1ccc(c2nonc12)N(=O)=O	1	Zheng, Tsai, Zhang, Shedden, & Rosania, 2011
ER-Tracker Blue-WhiteDPX	CN(C)c1ccc(cc1)-c1cnc(o1)-c1ccc(cc1)S(=O)(=O)NCCNC(=O)c1c(F)c(F)c(F)c(F)c1F	1	Zheng, Tsai, Zhang, Shedden, & Rosania, 2011
BODIPY FLC5-ceramide	CCCCCCCCCCCCC\C=C/C(O)C(CO)NC(=O)CCCCC1=[N+]2C(C=C1)=Cc1c(C)cc(C)n1[B-]2(F)F	1	Zheng, Tsai, Zhang, Shedden, & Rosania, 2011
BODIPY 558/568 BRfA	CC1CCC\C=C\C2CC(O)CC2C(OC(=O)CCC2=[N+]3C(C=C2)=Cc2ccc(-c4cccs4)n2[B-]3(F)F)\C=C\C(=O)O1	1	Zheng, Tsai, Zhang, Shedden, & Rosania, 2011
BODIPY Trceramide	CCCCCCCCCCCCC\C=C/C(O)C(CO)NC(=O)COc1ccc(cc1)-c1ccc2C=C3C=CC(c4cccs4)=[N+]3[B-](F)(F)n12	1	Zheng, Tsai, Zhang, Shedden, & Rosania, 2011
BODIPYTRglibenclamide	COc1c(NC(=O)COc2ccc(cc2)C2=[N+]3C(C=C2)=Cc2ccc(-c4cccs4)n2[B-]3(F)F)cc(Cl)cc1C(=O)NCCc1ccc(cc1)S([O-])(=O)=NC(=O)NC1CCCCC1	1	Zheng, Tsai, Zhang, Shedden, & Rosania, 2011
SNAFR-6	Oc1ccc2cc3c(OC4=CC(=O)C=CC4=C3c3ccccc3)cc2c1	1	Zheng, Tsai, Zhang, Shedden, & Rosania, 2011
SiR-actin	O=C(C1=CC2=C(C(OC23C4=C(C=C(N(C)C)C=C4)[Si](C)(C)C5=C3C=CC(N(C)C)=C5)=O)C=C1)NCCCCCC(NCCCCC(N6)C(CN([C@@H](C(N[C@H](CC(O[C@H](CC/C=C(C[C@@H](C6=O)C)\C)C)=O)C7=CC=C(O)C=C7)=O)CC8=CNC9C8C=CC=C9)C)=O)=O	1	Spirochrom GmbH
Phalloidin-TFAX 488	O=C4C1([H])NC(C([H])(NC(C(NC(C([H])(NC(C([H])(CC2=C(SC1)[N]C3=C2C=CC=C3)NC(C([H])(NC(=O)C5([H])N4CC([H])(C5)O)C)=O)=O)CC(O)(C)CNC(C9=CC(=C(C7=C6C=CC(C(=C6OC8=C7C=CC(=C8[S](=O)(O[Li])=O)N)[S](=O)([O-])=O)=[N+]([H])[H])C=C9)C(O[Li])=O)=O)=O)C)=O)C([H])(C)O)=O	0	Torcis GmbH

## Sheet: TableS2
RDKIT Descriptor
﻿fr_bicyclic
﻿fr_tetrazole
﻿fr_oxime
﻿fr_imidazole
﻿fr_COO
﻿fr_COO2
﻿fr_C_O
﻿fr_C_O_noCOO
﻿fr_C_S
﻿fr_HOCCN
﻿fr_Imine
﻿fr_NH0
﻿fr_NH1
﻿fr_NH2
﻿fr_N_O
﻿fr_Nhpyrrole
﻿fr_SH
﻿fr_alkyl_halide
﻿fr_amide
﻿fr_amidine
﻿fr_azide
﻿fr_azo
﻿fr_diazo
﻿fr_dihydropyridine
﻿fr_ester
﻿fr_furan
﻿fr_hdrzine
﻿fr_hdrzone
﻿fr_imide
﻿fr_morpholine
﻿fr_nitrile
﻿fr_nitro
﻿fr_nitro_arom
﻿fr_nitro_arom_nonortho
﻿fr_nitroso
﻿fr_oxazole
﻿fr_phenol
﻿fr_phenol_noOrthoHbond
﻿fr_phos_acid
﻿fr_phos_ester
﻿fr_piperdine
﻿fr_piperzine
﻿fr_priamide
﻿fr_prisulfonamd
﻿fr_pyridine
﻿fr_quatN
﻿fr_sulfide
﻿fr_sulfonamd
﻿fr_sulfone
﻿fr_thiazole
﻿fr_thiophene
﻿fr_unbrch_alkane
RingCount
NumAromaticRings
NumAromaticHeterocycles
NumSaturatedCarbocycles
NHOHCount
NOCount

## Sheet: TableS3
Name	SMARTS	Ref.
ACA	﻿[*]-[#6]-[*]-[#6]	This study
ANH	﻿[*]-[#7]-[#1]	This study
AN	﻿[*]-[#7]	This study
CdbNdbO	﻿[#6]=[#7+]=[#8-]	This study
NN	﻿[#7](=[#7+]=[*])-[*]	This study
Et_sub	﻿c1cc[n+](cc1)-[*]	This study
Et_plus	﻿[n+]3(c1cc(ccc1c2ccc(cc2c3)-[#7])-[#7])-[*]	This study
Ring_Oxazolium_*	﻿[n+]1(c(oc2ccccc12)-[*])-[*]	This study
Benzoic_sulfonic	﻿[#16](=[#8])(=[#8])(-[*])-[*]	This study
Et_root	﻿[#6]-[#7+](-[#6])(-[#6]-[#6]-[#6]-[n+]1ccccc1)-[#6]-[#6]-[#6]-[#7+](-[#6])(-[#6])-[#6]-[#6]-[#6]-[n+]2ccccc2	This study
DAPI_fr	﻿c1cc(ccc1-[*])-[#6](=[#7])-[#7]	This study
Di-sulfide	﻿[#16](-[#16]-[*])-[*]	This study
Trithiolane	﻿[#16]-[#6]-1-[#6]-[#16]-[#16]-[#16]-1	This study
Dithiolane	﻿[#16]-[#6]-1-[#6]-[#16]-[#16]-[#16]-1	This study
Chlorobenzene	﻿c1ccc(cc1)-[Cl]	This study
1,2 - Dichlorobenzene	﻿c1ccc(c(c1)-[Cl])-[Cl]	This study
1,4 - Dichlorobenzene	﻿c1cc(ccc1-[Cl])-[Cl]	This study
3-Hydroxy Propionic acid	﻿[#8]-[#6]-[#6]-[#6](=[#8])-[#8]	This study
Methyl-irea	﻿[#6](-[#7])(=[#8])-[#7]-[#6]	This study
Sulfite ion	﻿[#16](=[#8])(=[#8])-[#8-]	This study
Quinoline	﻿c1ccc2c(c1)cccn2	This study
Aziridine	﻿[#6]-1-[#6]-[#7]-1	This study
1,3,4-Thiadiazol	﻿c1nncs1	This study
1,3-Dioxolane	﻿[#6]-1-[#6]-[#8]-[#6]-[#8]-1	This study
Pyrazine	﻿[#6]-1-[#6]-[#7]=[#6]-[#6]=[#7]-1	This study
Pyridine	﻿c1ccncc1	This study
Beta-Propiolactone	﻿[#6]-1-[#6]-[#8]-[#6]-1=[#8]	This study
N-Nitrosomorpholine	﻿[#6]-1-[#6]-[#8]-[#6]-[#6]-[#7]-1-[#7]=[#8]	This study
2,3-Dichloro-P-Dioxane	﻿[#6]-1-[#6]-[#8]-[#6](-[#6](-[#8]-1)-[Cl])-[Cl]	This study
1,4-Dioxane	﻿[#6]-1-[#6]-[#8]-[#6]-[#6]-[#8]-1	This study
2-Methyltetrahydrofuran	﻿[#6]-[#6]-1-[#6]-[#6]-[#6]-[#8]-1	This study
4H-Pyrane-4-one	﻿[#6]-1=[#6]-[#8]-[#6]=[#6]-[#6]-1=[#8]	This study
Tetrahydrofuran	﻿[#6]-1-[#6]-[#6]-[#8]-[#6]-1	This study
1,2-Dimethoxyethane	﻿[#6]-[#8]-[#6]-[#6]-[#8]-[#6]	This study
3,4-Dihydro-2H-pyran	﻿[#6]-1-[#6]-[#6]=[#6]-[#8]-[#6]-1	This study
Tetrahydropyran	﻿[#6]-1-[#6]-[#6]-[#8]-[#6]-[#6]-1	This study
Isoxazole	﻿c1conc1	This study
Thiazole	﻿c1cscn1	This study
Pyridazine	﻿c1ccnnc1	This study
Pyrimidine	﻿c1cncnc1	This study
Pyrazine	﻿c1cnccn1	This study
3,5-Dimethylisoxazole	﻿[#6]-c1cc(no1)-[#6]	This study
Oxetane	﻿[#6]-1-[#6]-[#8]-[#6]-1	This study
Arginamide	﻿[#6](-[#6]-[#6](-[#6](=[#8])-[#7])-[#7])-[#6]-[#7]=[#6](-[#7])-[#7]	This study
Pyrrolidine-2-Carboxamide	﻿[#6]-1-[#6]-[#6](-[#7]-[#6]-1)-[#6](=[#8])-[#7]	This study
2-Amino-3-(1H-Indol-3-YI)Propanamide	﻿c1ccc2c(c1)c(cn2)-[#6]-[#6](-[#6](=[#8])-[#7])-[#7]	This study
2-Aminopropanamide	﻿[#6]-[#6](-[#6](=[#8])-[#7])-[#7]	This study
Hexanamide,2,6-Diamino	﻿[#6](-[#6]-[#6]-[#7])-[#6]-[#6](-[#6](=[#8])-[#7])-[#7]	This study
2-Amino-3-Phenylpropanamide	﻿c1ccc(cc1)-[#6]-[#6](-[#6](=[#8])-[#7])-[#7]	This study
2-Amino-3-(4-Hydroxyphenyl)Propanamide	﻿c1cc(ccc1-[#6]-[#6](-[#6](=[#8])-[#7])-[#7])-[#8]	This study
DL-Methioninamide	﻿[#6]-[#16]-[#6]-[#6]-[#6](-[#6](=[#8])-[#7])-[#7]	This study
2-Amino-4-Methylpentanamide	﻿[#6]-[#6](-[#6])-[#6]-[#6](-[#6](=[#8])-[#7])-[#7]	This study
DL-Isoleucine	﻿[#6]-[#6]-[#6](-[#6])-[#6](-[#6](=[#8])-[#8])-[#7]	This study
DL-Valine	﻿[#6]-[#6](-[#6])-[#6](-[#6](=[#8])-[#8])-[#7]	This study
Isoglutamine	﻿[#6](-[#6]-[#6](=[#8])-[#8])-[#6](-[#6](=[#8])-[#7])-[#7]	This study
2-Aminopentanediamide	﻿[#6](-[#6]-[#6](=[#8])-[#7])-[#6](-[#6](=[#8])-[#7])-[#7]	This study
DL-Asparagine	﻿[#6](-[#6](-[#6](=[#8])-[#8])-[#7])-[#6](=[#8])-[#7]	This study
Glycinamide	﻿[#6](-[#6](=[#8])-[#7])-[#7]	This study
DL-Histidine	﻿c1c(ncn1)-[#6]-[#6](-[#6](=[#8])-[#8])-[#7]	This study
2-Amino-3-Hydroxypropanamide	﻿[#6](-[#6](-[#6](=[#8])-[#7])-[#7])-[#8]	This study
DL-Threonine	﻿[#6]-[#6](-[#6](-[#6](=[#8])-[#8])-[#7])-[#8]	This study
(S)-2-Aminosuccinamide	﻿[#6](-[#6](-[#6](=[#8])-[#7])-[#7])-[#6](=[#8])-[#7]	This study
2-Amino-3-Sulfanylpropanamide	﻿[#6](-[#6](-[#6](=[#8])-[#7])-[#7])-[#16]	This study
2H-Chromene	﻿[#6]-2-[#6]=[#6]-c1ccccc1-[#8]-2	This study
Chroman	﻿[#6]-2-[#6]-[#6]-c1ccccc1-[#8]-2	This study
Chroman	﻿[#6]-2-[#6]-c1ccccc1-[#8]-[#6]-2	This study
4-Chromanone	﻿[#6]-2-[#6]-[#8]-c1ccccc1-[#6]-2=[#8]	This study
2,5-Dihydrofuran	﻿[#6]-1-[#6]=[#6]-[#6]-[#8]-1	This study
Oxazoline	﻿[#6]-1-[#6]-[#8]-[#6]=[#7]-1	This study
Nitrobenzene	﻿c1ccc(cc1)-[#7+](=[#8])-[#8-]	This study
Benzothazoline	﻿[#7]-2-c1ccccc1-[#16]-[#6]-2	This study
4-Methylquinolonium	﻿[#6]-c3cc[n+]c4ccccc34	This study
Benzimidazole	﻿c1ccc2c(c1)ncn2	This study
Chloroxazone	﻿c1cc-2c(cc1-[Cl])-[#7]-[#6](=[#8])-[#8]-2	This study
Naphthalene	﻿c2ccc1ccccc1c2	This study
Nervonyl Carnitine	﻿[#6]-[#6]-[#6]-[#7+](-[#6])(-[#6])-[#6]	This study
3-Ammoniopropyl(Dimethyl)Ammonium	﻿[#6]-[#7+](-[#6])-[#6]-[#6]-[#6]-[#7+]	This study
Aniline	﻿c1ccc(cc1)-[#7]	This study
2,3-Dihydro-1,2-Didehydrobenzoxazole-1-Cation	﻿[n+]1coc2ccccc12	This study
Benzoxazole	﻿[n]1coc2ccccc12	This study
Aminomethylium	﻿[#6]=[#7+]	This study
Methanaminium	﻿[#6]-[#7+]	This study
Thionylimide	﻿[#7]=[#16]=[#8]	This study
Ethenone	﻿[#6]=[#6]=[#8]	This study
Benzamidine	﻿c1ccc(cc1)-[#6](=[#7])-[#7]	This study
Benzamidazole	﻿c1nc2c(n1)cccc2	This study
Phosphinous Acid	﻿[P]-[#8]	This study
Phosphinite	﻿[P]-[#8-]	This study
Sulfur Dioxide	﻿[#16](=[#8])(=[#8])	This study
1,2,3,4-Tetrafluorobenzene	﻿c1cc(c(c(c1-[F])-[F])-[F])-[F]	This study

## Sheet: TableS4
Name	SMILE	LogP
1-BENZYLTHIO-B-GALACTOPYRANOSIDE	OCC1OC(SCc2ccccc2)C(O)C(O)C1O	-0.47
1-BUTYLGALACTOPYRANOSIDE	CCCCOC1OC(CO)C(O)C(O)C1O	-1.04
1-BUTYLTHIO-B-GALACTOPYRANOSIDE	CCCCSC1OC(CO)C(O)C(O)C1O	-0.54
1-METHYL-2-CYANOGUANIDINE	CNC(N)=NC#N	-0.77
1-METHYLISOGUANINE,7[ACOET]-	CC(=O)OCCn1cnc2c(=N)n(C)c(=O)[nH]c21	-1.2
1-METHYLISOGUANINE,9[2(METHOXY)ME]-	COCn1cnc2c(=N)n(C)c(=O)[nH]c21	-1.22
1-SO3NA-3-BUTYL AZULENE	CCCCc1cc(S(=O)(=O)O[Na])c2cccccc1-2	-0.05
1-SO3NA-3-BUTYL-4-METHOXY AZULENE	CCCCc1cc(S(=O)(=O)O[Na])c2ccccc(OC)c1-2	-0.31
1-SO3NA-3-ET AZULENE	CCc1cc(S(=O)(=O)O[Na])c2cccccc1-2	-1.07
1-SO3NA-3-ET-4-METHOXY AZULENE	CCc1cc(S(=O)(=O)O[Na])c2ccccc(OC)c1-2	-0.98
1-SO3NA-3-ET-4-METHOXY-7-IPR AZULENE	CCc1cc(S(=O)(=O)O[Na])c2cc(C(C)C)ccc(OC)c1-2	-0.37
1-SO3NA-3-ET-7-ISOPROPYL AZULENE	CCc1cc(S(=O)(=O)O[Na])c2cc(C(C)C)cccc1-2	-0.74
1-SO3NA-3-ME AZULENE	Cc1cc(S(=O)(=O)O[Na])c2cccccc1-2	-1.49
1-SO3NA-3-ME-4-METHOXY AZULENE	COc1ccccc2c(S(=O)(=O)O[Na])cc(C)c1-2	-1.29
1-SO3NA-3-ME-4-METHOXY-7-IPR AZULENE	COc1ccc(C(C)C)cc2c(S(=O)(=O)O[Na])cc(C)c1-2	-0.78
1-SO3NA-3-ME-7-ISOPROPYL AZULENE	Cc1cc(S(=O)(=O)O[Na])c2cc(C(C)C)cccc1-2	-0.88
1-SO3NA-3-PENTYL-4-METHOXY AZULENE	CCCCCc1cc(S(=O)(=O)O[Na])c2ccccc(OC)c1-2	-0.05
1-SO3NA-3-PR-4-METHOXY-7-IPR AZULENE	CCCc1cc(S(=O)(=O)O[Na])c2cc(C(C)C)ccc(OC)c1-2	-0.01
1-SO3NA-3-PROPYL AZULENE	CCCc1cc(S(=O)(=O)O[Na])c2cccccc1-2	-1.11
1-SO3NA-3-PROPYL-4-METHOXY AZULENE	CCCc1cc(S(=O)(=O)O[Na])c2ccccc(OC)c1-2	-0.63
1-SO3NA-3-PROPYL-7-ISOPROPYL AZULENE	CCCc1cc(S(=O)(=O)O[Na])c2cc(C(C)C)cccc1-2	-0.45
1-SO3NA-7-ISOPROPYL AZULENE	CC(C)c1cccc2ccc(S(=O)(=O)O[Na])c-2c1	-2.13
1,2-DIBROMODECANE	BrCCCCCCCCCCBr	6.12
1,2-ETHANEDIAMINE, N-(2-AMINOETHYL)-N,N'-DIMETHY	CN(C)CCNCCN	-0.92
1,2,3-BENZOTRIAZIN-4(1H)-ONE	O=c1[nH]nnc2ccccc12	0.83
1,2,3,7-TETRACHLORODIBENZODIOXIN	Clc1ccc2c(c1)Oc1c(cc(Cl)c(Cl)c1Cl)O2	6.9
1,3-BENZENEDICARBOXAMIDE, TRIIODO DERIVATIVE	CC(=O)N(CCO)c1c(I)c(C(=O)N(C)CC(O)CO)c(I)c(C(=O)N(C)CC(O)CO)c1I	-2.28
1,3-DIMETHYL-2-NITROGUANADINE	CNC(=N[N+](=O)[O-])NC	-0.7
1,3,6-Naphthalenetrisulfonic acid, 7-amino-	Nc1cc2c(S(=O)(=O)O)cc(S(=O)(=O)O)cc2cc1S(=O)(=O)O	-11.96
1,3,6,8-TETRACHLORODIBENZO-P-DIOXIN	Clc1cc(Cl)c2c(c1)Oc1cc(Cl)cc(Cl)c1O2	7.1
1,3,7,8-TETRACHLORODIBENZO-P-DIOXIN	Clc1cc(Cl)c2c(c1)Oc1ccc(Cl)c(Cl)c1O2	7.1
1,4-ISOQUINOLINEDIONE DERIVATIVE	CCCCCc1cc(OCCCCCN2CC(=O)c3ccccc3C2=O)c2c(c1)OC(C)(C)C1CC=C(C)CC21	9.07
14NAPHTHOQUINONE,2ANILINO-3SULFONATE K SALT	O=C1C(Nc2ccccc2)=C(S(=O)(=O)O[K])C(=O)c2ccccc21	-0.99
1H-IMIDAZOLE-1-ETHANOL, ≈í¬±-[(DIETHYLAMINO)METHYL]	CCN(CC)CC(O)Cn1c([N+](=O)[O-])cnc1C	-0.08
1H-PURINE-2,6-DIONE, 3,9-DIHYDRO-1,3-DIMETHYL-	Cn1c(=O)c2nc[nH]c2n(C)c1=O	-0.04
2-(2-CARBOXYET)BENZOTRIAZOLE	O=C(O)CCn1nc2ccccc2n1	-0.03
2-(3-BROMOPHENYL)INDOLIZINE	Brc1cccc(-c2cc3ccccn3c2)c1	5.31
2-(3-CHLOROPHENYL)INDOLIZINE	Clc1cccc(-c2cc3ccccn3c2)c1	5.14
2-NAPHTHACENECARBOXAMIDE DERIVATIVE	CN(C)c1ccc2c(c1O)C(=O)C1=C(O)C3(O)C(=O)C(C(N)=O)=C(O)C(N(C)C)C3CC1C2	-0.07
2-PROPYNYLAMINE	C#CCN	-0.43
2-PYRIDINAMINE, 1-OXIDE	Nc1cccc[n+]1[O-]	-0.87
2,3,3',4,5,5'-HEXACHLOROBIPHENYL	Clc1cc(Cl)c(Cl)c(-c2cc(Cl)c(Cl)c(Cl)c2)c1	7.47
2,4,6-PYRIMIDINETRIAMINE, N -METHYL-1-OXIDE	CNc1cc(N)[n+]([O-])c(N)n1	-0.49
2,8-DICHLORODIBENZOFURAN	Clc1ccc2c(c1)oc1c(Cl)cccc12	5.44
2(1H)-PYRIDINETHIONE	S=c1cccc[nH]1	-0.13
24-NH2-6-ETAM PYRIMIDINE-3-OXIDE	CCNc1cc(N)[n+]([O-])c(N)n1	-0.04
2H-PURIN-2-ONE, 1,3,6,9-TETRAHYDRO-6-IMINO-1-MET	C=CCn1cnc2c(=N)n(C)c(=O)[nH]c21	-0.57
2H-PURIN-2-ONE, 7-(2-ETHOXYETHYL)-1,3,6,7-TETRAH	CCOCCn1cnc2[nH]c(=O)n(C)c(=N)c21	-1.1
3-(DIETHYLAMINO)BENZENESULFONIC ACID, SODIUM SAL	CCN(CC)c1cccc(S(=O)(=O)O[Na])c1	-1.6
3-DEAZAURIDINE	O=C1C=C(O)CCN1C1OC(CO)C(O)C1O	-0.86
3,4-Dimethyl-4H-pyrido[2,3-e]-1,2,4-thiadiazine	CC1=NS(=O)(=O)c2cccnc2N1C	-0.05
3,4-PYRIDAZINEDIOL, 6-METHYL-	Cc1cc(O)c(O)nn1	-0.3
3(2H)-PYRIDAZINONE, 6-HYDROXY-	O=c1ccc(O)n[nH]1	-0.9
4-ACETAMIDOQUINOLINE-1-OXIDE	CC(=O)Nc1cc[n+]([O-])c2ccccc12	-0.11
4-ALLYLSEMICARBAZIDE	C=CCNC(=O)NN	-1.55
4-CYANOPYRIDINE OXIDE	N#Cc1cc[n+]([O-])cc1	-0.94
4-ETHYLSEMICARBAZIDE	CCNC(=O)NN	-1.62
4-HYDROXYQUINOLINE-1-OXIDE	[O-][n+]1ccc(O)c2ccccc21	-0.47
4-ISOPROPYLBIPHENYL	CC(C)c1ccc(-c2ccccc2)cc1	5.51
4-PENTYLSEMICARBAZIDE	CCCCCNC(=O)NN	-0.04
4-PROPYLSEMICARBAZIDE	CCCNC(=O)NN	-1.1
4-PYRIDINE OXIDE AZOXYCYANIDE	N#CN=[N+]([O-])c1cc[n+]([O-])cc1	-0.41
4-SULFANILAMIDOPYRIMIDINE	Nc1ccc(S(=O)(=O)Nc2ccncn2)cc1	-0.24
4,4-DIMETHYLSEMICARBAZIDE	CN(C)C(=O)NN	-1.57
46-NH2-(2-OCH2-CON)BENZYLPYRIMIDINE	NC(=O)COc1ccccc1Cc1cnc(N)nc1N	-0.34
5-FORMYLURACIL	O=Cc1c[nH]c(=O)[nH]c1=O	-1.03
5-THIA-1AZABICYCLO[4.2.0]OCT-2-ENE-2-CARBOXYLIC	CC1=C(C(=O)O)N2C(=O)C(NC(=O)C(NC(=O)c3nn(-c4ccc(S(N)(=O)=O)cc4)c(=O)[nH]c3=O)c3ccc(O)cc3)C2SC1	-0.39
6-HEPTENOIC ACID	CC(C)c1nc(-c2cccnc2)c(-c2ccc(F)cc2)n1C=CC(O)CC(O)CC(=O)O[Na]	-0.43
6-METHYLQUINOXALINE-1,4-DIOXIDE	Cc1ccc2c(c1)[n+]([O-])cc[n+]2[O-]	-0.35
6-OXA-3-THIA-2,4,7,10-TETRAAZAUNDEC-7-ENOIC ACID	COC(=O)N(C)SN(C)C(=O)ON=C(SC)C(=O)N(C)C	-0.07
6H-DIBENZO[B,D]PYRAN-1-OL, 6A,7,8,10A-TETRAHYDRO	CCCCCc1cc(O)c2c(c1)OC(C)(C)C1CCC(C)=CC21	6.97
6H-DIBENZO[B,D]PYRAN, 6A,7,8,9,10,10A-HEXAHYDRO-	C=C1CCC2C(C1)c1c(OC)cc(CCCCC)cc1OC2(C)C	7.62
6H-PURIN-6-ONE	O=c1[nH]cnc2c1ncn2C1OC(CO)CC1F	-1.21
8-AZAGUANINE	Nc1nc(=O)c2[nH]nnc2[nH]1	-0.71
8-BROMO CYCLIC AMP	Nc1ncnc2c1nc(Br)n2C1OC2COP(=O)(O)OC2C1O	-2.27
8-METHYLTHIO CYCLIC AMP	CSc1nc2c(N)ncnc2n1C1OC2COP(=O)(O)OC2C1O	-2.03
8-S-BENZYL CYCLIC AMP	Nc1ncnc2c1nc(SCc1ccccc1)n2C1OC2COP(=O)(O)OC2C1O	-1.15
8-S-T-BUTYL CYCLIC AMP	CC(C)(C)Sc1nc2c(N)ncnc2n1C1OC2COP(=O)(O)OC2C1O	-1.05
8-SEBENZYL CYCLIC AMP	Nc1ncnc2c1nc([Se]Cc1ccccc1)n2C1OC2COP(=O)(O)OC2C1O	-1.18
A-2-DEOXYTHIOGUANOSINE	Nc1nc(S)c2ncn(C3CC(O)C(CO)O3)c2n1	-0.79
A-METHYLNORADRENALINE	CC(N)C(O)c1ccc(O)c(O)c1	-1.43
ACETAMIDE, 2-[(DIAZOACETYL)AMINO]-N-METHYL	CNC(=O)CNC(=O)C=[N+]=[N-]	-0.87
ACETAMIDE, N-(2-AMINO-2-OXOETHYL)-2-DIAZO	[N-]=[N+]=CC(=O)NCC(N)=O	-1.26
ACETAMIDE, N-(4-HYDROXY-6-METHYL-3-PYRIDAZINYL)	CC(=O)Nc1nnc(C)cc1O	-0.89
ACETAMIDE, N-6,9-DIHYDRO-9-(2-HYDROXYETHOXY)ME	CC(=O)Nc1nc2c(ncn2COCCO)c(=O)[nH]1	-1.3
ACETIC ACID, (1-NAPHTHALENYLOXY)-, SODIUM SALT	O=C(COc1cccc2ccccc12)O[Na]	-1.5
ALDOSTERONE	CC12CCC(=O)C=C1CCC1C2C2CC3(C(O)O2)C(C(=O)CO)CCC13	1.08
Alexa488	N1(C(=O)C=CC1=O)C2=CC=C(C(=C2)C(=O)O)C4=C3C=CC(=[N+]([H])[H])C(=C3OC5=C4C=CC(=C5[S](=O)(=O)[O-])N)[S](=O)(=O)[O-]	-11.09
Alloxydim-sodium	C=CCON=C(CCC)C1=C(O[Na])CC(C)(C)C(C(=O)OC)C1=O	-0.2
Aluminum glycinate	NCC(=O)O[Al](O)O	-1.85
ARABINOSE	OC1COC(O)C(O)C1O	-3.02
ARGININ-AMIDE, N-ACETYL	CC(=O)NC(CCCNC(=N)N)C(N)=O	-2.84
AROCLOR 1248	Clc1cc(Cl)cc(-c2ccc(Cl)cc2Cl)c1	6.2
AROCLOR 1260	Clc1cc(Cl)c(-c2c(Cl)cc(Cl)c(Cl)c2Cl)c(Cl)c1	7.55
Aspartate	C(C(C(=O)O)N)C(=O)N	-3.89
Aspirin	CC(=O)OC1=CC=CC=C1C(=O)O	1.19
ATP	NC1=NC=NC2=C1N=CN2[C@@H]1O[C@H](COP(O)(=O)OP(O)(=O)OP(O)(O)=O)[C@@H](O)[C@H]1O	-5.5
Atto550 M	C6=C2C(=C(C1=CC3=C(C=C1O2)NC(CC3C)(C)C)C4=CC=CC=C4C(=O)N(CCCC(=O)OCCN5C(C=CC5=O)=O)C)C=C7C6=NC(CC7C)(C)C	6.41
Atto647N	CCN1C2=CC3=C(C=C2C(CC1(C)C)C)C(=C4C=C5C=CC[N+]6=C5C(=C4C3(C)C)CCC6)C7=CC=CC=C7C(=O)N(C)CCCC(=O)C	3.26
Aurothioglucose	OCC1OC(S[Au])C(O)C(O)C1O	-2.5
Azocyclotin	c1ncn([Sn](C2CCCCC2)(C2CCCCC2)C2CCCCC2)n1	5.3
BENZENEETHANAMINE, N,b-DIMETHYL	CNCC(C)c1ccccc1	2.28
BENZENESULFONIC ACID, 3-AMINO-, MONOSODIUM SALT	Nc1cccc(S(=O)(=O)O[Na])c1	-3.4
Benzensulfonic acid	C1=CC=C(C=C1)[S](=O)(=O)[O-]	-1.2
betalactone	C1COC1=O	-0.564
Biphenyl, dichloro-	Cc1ccc(-c2ccccc2Cl)c(Cl)c1	5
BUTANOIC ACID, 4-(4H-1,2,4-BENZOTHIADIAZIN-3-YL)	O=C(O)CCCC1=NS(=O)(=O)c2ccccc2N1	-0.15
cabazitaxel	CC1=C2C(C(=O)C3(C(CC4C(C3C(C(C2(C)C)(CC1OC(=O)C(C(C5=CC=CC=C5)NC(=O)OC(C)(C)C)O)O)OC(=O)C6=CC=CC=C6)(CO4)OC(=O)C)OC)C)OC	3.88
Card-20(22)-enolide, derivative	CC1OC(OC2C(O)CC(OC3C(O)CC(OC4CCC5(C)C(CCC6C5CCC5(C)C(C7=CC(=O)OC7)CCC65O)C4)OC3C)OC2C)CC(OC(=O)C2OC(O)C(O)C(O)C2O)C1O	-1.1
CEPHALOTHIN ANALOG (S-TETRAZOLE)	Cn1nnnc1SCC1=C(C(=O)O)N2C(=O)C(NC(=O)Cc3cccs3)C2SC1	0
CEPHALOTHIN, SODIUM	CC(=O)OCC1=C(C(=O)O[Na])N2C(=O)C(NC(=O)Cc3cccs3)C2SC1	-2.2
CHLORMERODRIN	COC(CNC(N)=O)C[Hg]Cl	-0.8
CHLOROMERCURIPHENOL	Oc1ccccc1[Hg]Cl	1.51
Chlorzoxazone	C1=CC2=C(C=C1Cl)NC(=O)O2	1.6
CIS-NONACHLOR	ClC1=C(Cl)C2(Cl)C3C(Cl)C(Cl)C(Cl)C3C1(Cl)C2(Cl)Cl	6.08
Congo Red	C1=CC=C2C(=C1)C(=CC(=C2N)N=NC3=CC=C(C=C3)C4=CC=C(C=C4)N=NC5=C(C6=CC=CC=C6C(=C5)S(=O)(=O)[O-])N)S(=O)(=O)[O-]	0.323
Coprostanol	CC(C)CCCC(C)C1CCC2C1(CCC3C2CCC4C3(CCC(C4)O)C)C	8.82
CORTISONE-9A-FLUORO	CC12CCC(=O)C=C1CCC1C3CCC(O)(C(=O)CO)C3(C)CC(=O)C12F	1.37
cpd_1	[B-]2([N]1C(=CC(=C1C(=C3[N+]2=C(C=C3C)C)C4=CC=C(C=C4)C(=O)O)C)C)(C#CCOCCOC)C#CCOCCOC	3.66
cpd_10	[B-]2([N]1C(=CC(=C1C(=C3[N+]2=C(C=C3C)C)C4=CC=C(C=C4)C(=O)N(C[P](O[H])(O[H])(O[H])[H])[H])C)C)(C#CCOCCOC)C#CCOCCOC	2.48
cpd_12	[B-]2([N]1C(=CC(=C1C(=C3[N+]2=C(C=C3C)C)C4=CC=C(C=C4)C(=O)N(C[P](O[H])(O[H])(O[H])[H])CC(=O)O[H])C)C)(C#CCOCCOC)C#CCOCCOC	2.28
cpd_4	[B-]2([N]1C(=CC(=C1C(=C3[N+]2=C(C=C3C)C)C4=CC=C(C=C4)C(=O)NCCOCCOCC(=O)O)C)C)(C#CCOCCOC)C#CCOCCOC	3.08
cpd_5	[B-]2([N]1C(=CC(=C1C(=C3[N+]2=C(C=C3C)C)C4=CC=C(C=C4)C(=O)NCCN(C)C)C)C)(C#CCOCCOC)C#CCOCCOC	3.08
cpd_6	[B-]2([N]1C(=CC(=C1C(=C3[N+]2=C(C=C3C)C)C4=CC=C(C=C4)C(=O)NCC[N+](C)(C)CCCC[S]([O-])(=O)=O)C)C)(C#CCOCCOC)C#CCOCCOC	2.26
cpd_7	[B-]2([N]1C(=CC(=C1C(=C3[N+]2=C(C=C3C)C)C4=CC=C(C=C4)C(=O)NCC[N+](C)(C)C)C)C)(C#CCOCCOC)C#CCOCCOC	2.15
cpd_8	[B-]2([N]1C(=CC(=C1C(=C3[N+]2=C(C=C3C)C)C4=CC=C(C=C4)C(=O)N(CC(C(=O)O[H])[S](O[H])(=O)=O)[H])C)C)(C#CCOCCOC)C#CCOCCOC	2.54
cpd_9	[B-]2([N]1C(=CC(=C1C(=C3[N+]2=C(C=C3C)C)C4=CC=C(C=C4)C(=O)N(CC([S](O[H])(=O)=O)[S](O[H])(=O)=O)[H])C)C)(C#CCOCCOC)C#CCOCCOC	2.28
CUMYLPHENYL DIPHENYL PHOSPHATE	CC(Cc1ccccc1)(OP(=O)(Oc1ccccc1)Oc1ccccc1)c1ccccc1	6.08
Cy3SE	CCN2C1=C(C=CC=C1)C(C2=CC=CC3=[N+](C4=C(C3(C)C)C=CC=C4)CCCCCC(=O)ON5C(=O)CCC5=O)(C)C	4.69
CYCLOPENT[FG]ACENAPHTHYLENE	c1cc2ccc3ccc4ccc1c2c43	5.07
CYCLOPROPANECARBOXYLIC ACID, 2-(PHENYLETHYNYL)	O=C(O[Na])C1CC1C#Cc1ccccc1	-0.61
Dapi	C1=CC(=CC=C1C2=CC3=C(N2)C=C(C=C3)C(=N)N)C(=N)N	0.581
DDT	C1=CC(=CC=C1C(C2=CC=C(C=C2)Cl)C(Cl)(Cl)Cl)Cl	6.2
DIBUTYLTIN DILAURATE	CCCCCCCCCCCC(=O)O[Sn](CCCC)(CCCC)OC(=O)CCCCCCCCCCC	3.12
DIETHAZINE	CCN(CC)CCN1c2ccccc2Sc2ccc(Cl)cc21	5.94
Diethyl tin	CC[Sn]CC	-1.4
Dihydropyran	C1CC=COC1	0.69
Dimethyl tin	C[Sn]C	-3.1
DIRECT YELLOW 62, DISODIUM SALT	Nc1ccc(NC(=O)c2ccc(C=Cc3ccc(NC(=O)c4ccc(NC(=O)c5ccc(N)cc5)cc4)cc3S(=O)(=O)O[Na])c(S(=O)(=O)O[Na])c2)cc1	-2.49
DODECAMETHYLPENTASILOXANE	C[Si](C)(C)O[Si](C)(C)O[Si](C)(C)O[Si](C)(C)O[Si](C)(C)C	6
Ethidium Bromide	CC[N+]3=C1C=C(C=CC1=C2C=CC(=CC2=C3C4=CC=CC=C4)N)N	-1.1
EUA-1	[B-]2([N]1C(=CC=C1C(=C3[N+]2=C(C=C3)C)C=CC4=CC=C(C=C4)N(C)C)C)(F)F	6.273
EUA-2	[B-]2([N]1C(=CC=C1C(=C3[N+]2=C(C=C3)C)C=CC4=CC=C(C=C4)N(C)C)C=CC5=CC=C(C=C5)OC)(F)F	5.863
EUA-3	[B-]2([N]1C(=CC=C1C(=C3[N+]2=C(C=C3)C=CC4=CC=C(C=C4)OC)C=CC5=CC=C(C=C5)N(C)C)C=CC6=CC=C(C=C6)OC)(F)F	5.908
EUA-5	[B-]2([N]1C(=CC(=C1C(=C3[N+]2=C(C=C3C)C=CC4=CC=C(C=C4)N(C)C)COCCOCCOC)C)C=CC5=CC=C(C=C5)N(C)C)(F)F	4.914
FERBAM	CN(C)C(=S)S[Fe](SC(=S)N(C)C)SC(=S)N(C)C	-1.6
Fluorescien	C1=CC=C2C(=C1)C(=O)OC23C4=C(C=C(C=C4)O)OC5=C3C=CC(=C5)O	3.4
Fosetyl-aluminium	CCO[PH](=O)O[Al](O[PH](=O)OCC)O[PH](=O)OCC	-2.4
Glutamate	C(CC(=O)O)C(C(=O)N)N	-3.69
GLUTAMINE-AMIDE, N-ACETYL	CC(=O)NC(CCC(N)=O)C(N)=O	-2.05
GLYCIN-AMIDE,N-ACETYL	CC(=O)NCC(N)=O	-1.83
GLYCINE,N-ACETYL-N'-MEAMINO AMIDE	CNC(=O)CNC(C)=O	-1.56
GUANOSINE, 2'-DEOXY-	Nc1nc2c(ncn2C2CC(O)C(CO)O2)c(=O)[nH]1	-1.3
Guanosine, 3'-azido-2',3'-dideoxy-	[N-]=[N+]=NC1CC(n2cnc3c(=O)[nH]c(N)nc32)OC1CO	-0.33
HEXABROMOBIPHENYL	Brc1cc(Br)c(-c2c(Br)cc(Br)cc2Br)c(Br)c1	6.39
HEXADECAMETHYLHEPTASILOXANE	C[Si](C)(C)O[Si](C)(C)O[Si](C)(C)O[Si](C)(C)O[Si](C)(C)O[Si](C)(C)O[Si](C)(C)C	7.2
HYDRAZINECARBOXAMIDE, N-(3-HYDROXYPHENYL)	NNC(=O)Nc1cccc(O)c1	-0.5
HYDRAZINECARBOXAMIDE, N-(3-NITROPHENYL)	NNC(=O)Nc1cccc([N+](=O)[O-])c1	-0.13
HYDRAZINECARBOXAMIDE, N-(4-HYDROXYPHENYL)	NNC(=O)Nc1ccc(O)cc1	-0.55
HYDROXYPROLINE	O=C(O)C1CC(O)CN1	-3.17
IMIDAZOLE13NOXOPICOLYLACETAMIDE5NITRO4IODO	O=C(Cn1cnc(I)c1[N+](=O)[O-])NCc1ccc[n+]([O-])c1	-1.4
IMIDODICARBONIMIDIC DIAMIDE, N-PENTYL	CCCCCNC(=N)NC(=N)N	-1.02
INOSINE, 2',3'-DIDEOXY	OCC1CCC(n2cnc3c(O)ncnc32)O1	-1.24
IOHEXOL DERIVATIVE	CC(=O)N(CC(O)CO)c1c(I)c(C(=O)NC(CO)CO)c(I)c(C(=O)NC(CO)CO)c1I	-2.8
L-ASPARAGINE	CC(=O)NC(CC(=O)O)C(N)=O	-2.6
L-CYSTEINAMIDE	CC(=O)NC(CS)C(N)=O	-0.29
L-CYSTEINAMIDE	CC(=O)NC(CSSCC(NC(C)=O)C(N)=O)C(N)=O	-1.7
L-LYSINE	NC(CCCCNC=O)C(=O)O	-2.84
L-PHENYLALANINAMIDE, N -ACETYL-L-ASPARAGINYL	CC(=O)NC(CC(N)=O)C(=O)NC(Cc1ccccc1)C(N)=O	-1.14
L-VALINAMIDE, N -ACETYL-L-GLUTAMINYL	CC(=O)NC(CCC(N)=O)C(=O)NC(C(N)=O)C(C)C	-1.85
L-VALINAMIDE, N-ACETYL-L-TYROSYL	CC(=O)NC(Cc1ccc(O)cc1)C(=O)NC(C(N)=O)C(C)C	-0.2
LYSIN-AMIDE, N-ACETYL	CC(=O)NC(CCCCN)C(N)=O	-2.82
MERCURY CHLORIDE	Cl[Hg]Cl	-0.22
N-(DIAZOACETYLAMINOACETYL)MORPHOLINE	[N-]=[N+]=CC(=O)NCC(=O)N1CCOCC1	-0.47
N-DIAZOACETYLGLYCINE-N'-I-PR AMIDE	CC(C)NC(=O)CNC(=O)C=[N+]=[N-]	-0.41
N-PROPIONYLCYCLOBUTANECARBOXAMIDE	CCC(=O)NC(=O)C1CCC1	-0.04
N2,O-Diacetylacyclovir	CC(=O)Nc1nc2c(ncn2COCCOC(C)=O)c(=O)[nH]1	-0.85
N7-(5-ME ISOTHIAZOL-3-YL)-MITIMYCIN C	COC12C(COC(N)=O)C3=C(C(=O)C(C)=C(Nc4cc(C)ns4)C3=O)N1CC1NC12	-0.3
N7-(6-AMINO-PYRID-3-YL)-MITOMYCIN C	COC12C(COC(N)=O)C3=C(C(=O)C(C)=C(Nc4ccc(N)nc4)C3=O)N1CC1NC12	-0.32
Neuroprostane	CC\C=C/C\C=C/C[C@H](O)\C=C\[C@H]1[C@H](O)CC(=O)[C@H]1C\C=C/CCC(O)=O	2.82
NONASILOXANE, EICOSAMETHYL	C[Si](C)(C)O[Si](C)(C)O[Si](C)(C)O[Si](C)(C)O[Si](C)(C)O[Si](C)(C)O[Si](C)(C)O[Si](C)(C)O[Si](C)(C)C	8.3
O-METHYLDOPAMINE	Cc1c(CCN)ccc(O)c1O	-0.08
OCTADECAMETHYLOCTASILOXANE	C[Si](C)(C)O[Si](C)(C)O[Si](C)(C)O[Si](C)(C)O[Si](C)(C)O[Si](C)(C)O[Si](C)(C)O[Si](C)(C)C	7.7
P-BIPHENYLCARBOXYLIC ACID, NA SALT	O=C(O[Na])c1ccc(-c2ccccc2)cc1	-0.27
P-BIPHENYLSULFONIC ACID, SODIUM SALT	O=S(=O)(O[Na])c1ccc(-c2ccccc2)cc1	-0.67
Paclitaxel	CC1=C2C(C(=O)C3(C(CC4C(C3C(C(C2(C)C)(CC1OC(=O)C(C(C5=CC=CC=C5)NC(=O)C6=CC=CC=C6)O)O)OC(=O)C7=CC=CC=C7)(CO4)OC(=O)C)O)C)OC(=O)C	3
PENTOSTATIN	OCC1OC(n2cnc3c2N=CNCC3O)CC1O	-2.09
Phenol Red	C1=CC=C2C(=C1)C(OS2(=O)=O)(C3=CC=C(C=C3)O)C4=CC=C(C=C4)O	3.02
PHENOL, 2,4-DINITRO-, POTASSIUM SALT	O=[N+]([O-])c1ccc(O[K])c([N+](=O)[O-])c1	-0.39
PHENYLMERCURIC ACETATE	CC(=O)O[Hg]c1ccccc1	0.71
Phosphinic acid, methyl-, ethyl ester	CCO[PH](C)=O	-0.6
Pravastatin sodium	CCC(C)C(=O)OC1CC(O)C=C2C=CC(C)C(CCC(O)CC(O)CC(=O)O[Na])C21	-0.23
Prohexadione calcium	CCC(=O)C1C(=O)CC(C(=O)O[Ca])CC1=O	-2.9
PROLIN-AMIDE, N-ACETYL	CC(=O)N1CCCC1C(N)=O	-1.34
Propidium	CC[N+](C)(CC)CCC[N+]1=C2C=C(C=CC2=C3C=CC(=CC3=C1C4=CC=CC=C4)N)N	-3.73
PYRIDINE, 3-(1-METHYL-2-PYRROLIDINYL), N-OXIDE	CN1CCCC1c1ccc[n+]([O-])c1	-1.8
PYRIDOXAMINE	Cc1ncc(CO)c(CN)c1O	-1.3
Riboflavin	CC1=CC2=C(C=C1C)N(C3=NC(=O)NC(=O)C3=N2)CC(C(C(COP(=O)(O)O)O)O)O	-1.46
RIBOSE	OCC1OC(O)C(O)C1O	-2.32
SALICIN	OCc1ccccc1OC1OC(CO)C(O)C(O)C1O	-1.22
SODIUM HEXANOATE	CCCCCC(=O)O[Na]	-2.17
SODIUM P-NITROPHENOXIDE	O=[N+]([O-])c1ccc(O[Na])cc1	-1.31
Stannane, tributylbromo-	CCCC[Sn](Br)(CCCC)CCCC	5.07
Stannous chloride	Cl[Sn]Cl	-2.47
Sulfo-Cy3Melemide	CC2(C1=C(C=CC(=C1)[S](=O)(=O)[O-])[N+](=C2C=CC=C3C(C5=C(N3CCCCCC(=O)NCCN4C(=O)C=CC4=O)C=CC(=C5)[S](=O)(=O)[O-])(C)C)C)C	-2.72
Sulfo-Cy5Melemide	CC2(C1=C(C=CC(=C1)[S](=O)(=O)[O-])[N+](=C2C=CC=CC=C3C(C5=C(N3CCCCCC(=O)NCCN4C(=O)C=CC4=O)C=CC(=C5)[S](=O)(=O)[O-])(C)C)C)C	-2.19
T-BUTYLGLYCINE	CC(C)(C)C(N)C(=O)O	-1.77
TETRADECAMETHYLHEXASILOXANE	C[Si](C)(C)O[Si](C)(C)O[Si](C)(C)O[Si](C)(C)O[Si](C)(C)O[Si](C)(C)C	6.6
TETRAETHYL LEAD	CC[Pb](CC)(CC)CC	4.15
TETRAMETHYL LEAD	C[Pb](C)(C)C	2.97
THIENO[2,3-B]THIOPHENE-2-SULFONAMIDE	CS(=O)(=O)CCNCc1cc2cc(S(N)(=O)=O)sc2s1	-0.26
THREONIN-AMIDE, N-ACETYL	CC(=O)NC(C(N)=O)C(C)O	-1.57
TOXAPHENE (example isomer shown below)	ClCC1(C(Cl)Cl)C2CC(Cl)(Cl)C1(CCl)C(Cl)C2Cl	5.9
TRICRESYL PHOSPHATE	Cc1ccccc1OP(=O)(Oc1ccccc1C)Oc1ccccc1C	5.11
TRIETHYLCHLOROLEAD	CC[Pb](Cl)(CC)CC	-1.76
TRIMETHYL LEAD CHLORIDE	C[Pb](C)(C)Cl	-2.06
CID 53425812	C[N+]1=C(OC2=CC=CC=C21)CC=C=C3C=CN(C=C3)CCC[N+](C)(C)C	-3.0619
TRIPHENYLTIN HYDROXIDE	O[Sn](c1ccccc1)(c1ccccc1)c1ccccc1	3.53
Tryptophane	C1=CC=C2C(=C1)C(=CN2)CC(C(=O)N)N	-1.06
TUBERCIDIN	Nc1ncnc2c1ccn2C1OC(CO)C(O)C1O	-0.8
VALINE-AMIDE	CC(=O)NC(C(N)=O)C(C)C	-0.61
WATER	O	-1.38
